# Supplementary material for: A Dynamic Approach to Assessing and Predicting AKI Risk in Patients with Aortoiliac Occlusive Disease Undergoing Aorto-Bifemoral Bypass
Source: Diagnostics (Basel). 2026 May 1;16(9):1382. doi: 10.3390/diagnostics16091382 (PMC13163281; doi:10.3390/diagnostics16091382)
Supplement: Supplementary file 1 [file diagnostics-16-01382-s001.zip]

Archive with 1 entries (1 files):
- diagnostics-4250775-supplementary.pdf
